# Supplementary material for: A First Assessment of Carbon Nanotubes Grown on Oil-Well Cement via Chemical Vapor Deposition
Source: Nanomaterials (Basel). 2022 Jul 9;12(14):2346. doi: 10.3390/nano12142346 (PMC9317604; doi:10.3390/nano12142346)
Supplement: Supplementary file 1 [file nanomaterials-12-02346-s001.zip]

Archive with 1 entries (1 files):
- nanomaterials-1785519-supplementary.pdf
